# Supplementary material for: Utility of the Ribosomal Gene 18S rRNA in the Classification of the Main House Dust Mites Involved in Hypersensitivity
Source: Int J Mol Sci. 2025 Oct 23;26(21):10308. doi: 10.3390/ijms262110308 (PMC12607703; doi:10.3390/ijms262110308)
Supplement: Supplementary file 1 [file ijms-26-10308-s001.zip]

Archive with 4 entries (4 files):
- ijms-3768634-Table S1.pdf
- ijms-3768634-Figure S1.pdf
- ijms-3768634-Figure S2.pdf
- ijms-3768634-Figure S3.pdf
